# Supplementary material for: A novel diagnostic and prognostic approach for unresponsive patients with anthroponotic cutaneous leishmaniasis using artificial neural networks
Source: PLoS One. 2021 May 5;16(5):e0250904. doi: 10.1371/journal.pone.0250904 (PMC8099060; doi:10.1371/journal.pone.0250904)
Supplement: S1 Dataset — (XLS) [file pone.0250904.s002.xls]

## Sheet: Sheet1
interior.housing.condition	age	sex	education	duration.of.lesion	number.of.lesion	location.of.lesion	treatment.course	history.of.chronic.disease	treatment.outcome
0	3	0	2	1	1	2	1	0	0
1	3	1	1	1	1	2	1	0	0
0	2	0	2	1	1	1	1	0	0
0	3	1	2	1	2	2	1	0	0
1	3	1	3	2	1	1	1	0	0
1	4	0	2	2	1	2	1	0	0
1	3	1	2	1	1	1	1	0	0
1	4	1	2	2	2	3	0	1	0
1	2	0	2	1	1	1	1	1	0
1	1	1	2	1	1	3	1	0	0
0	3	0	3	1	1	1	0	0	0
1	2	0	1	1	1	2	0	0	0
0	1	1	2	2	1	1	0	0	0
1	3	1	2	2	1	3	0	0	0
0	3	1	2	1	1	3	1	0	0
0	4	0	3	2	1	1	0	0	0
1	2	0	1	1	1	2	1	0	0
1	2	0	2	2	1	1	1	0	0
0	3	1	1	2	1	2	1	0	0
1	5	1	3	1	1	1	0	0	0
1	2	1	1	1	2	3	1	0	0
0	1	0	2	2	1	3	1	1	0
1	3	1	2	1	1	2	1	0	0
1	4	0	3	1	1	1	1	0	0
1	2	0	2	2	2	1	1	0	0
1	5	0	3	1	1	1	0	0	0
1	2	0	2	2	1	1	1	1	0
1	2	0	3	2	1	1	1	0	0
1	4	0	2	1	1	2	1	0	0
1	1	0	1	1	1	2	1	0	0
1	1	1	1	1	1	3	1	0	0
0	2	0	3	1	1	1	1	0	0
1	2	0	2	2	1	1	1	0	0
0	1	1	2	1	2	1	0	0	0
1	3	1	3	1	1	1	1	0	0
1	3	1	2	3	1	2	1	1	0
1	3	1	3	2	1	1	1	0	0
1	2	0	3	2	1	1	1	0	0
1	2	1	2	2	1	1	1	0	0
1	5	0	1	1	2	2	1	0	0
1	2	0	2	1	1	1	1	0	0
1	2	1	3	2	2	1	1	0	0
1	2	0	1	2	2	1	1	0	0
1	1	0	3	1	1	1	1	0	0
0	3	0	2	1	2	1	1	0	0
1	1	1	3	2	1	2	1	0	0
1	3	1	1	1	1	2	1	0	0
1	4	0	1	2	2	2	1	0	0
0	1	0	2	3	1	1	0	1	0
1	4	1	2	2	1	3	0	0	0
0	2	0	1	2	1	2	1	0	0
0	1	0	2	2	1	2	1	0	0
0	4	0	3	2	1	1	1	0	0
1	4	1	2	2	1	1	1	0	0
1	2	0	1	1	1	1	1	0	0
1	3	1	1	2	1	3	0	0	0
1	3	1	3	1	1	1	1	0	0
1	1	0	1	2	1	1	1	0	0
1	1	1	2	1	1	3	1	0	0
1	5	0	2	1	1	3	0	0	0
1	5	0	1	2	1	2	0	0	0
1	4	1	2	2	2	1	0	0	0
1	3	0	2	1	1	1	1	0	0
0	2	0	2	1	1	1	1	0	0
1	2	0	2	2	1	1	1	0	0
1	2	1	1	2	1	2	0	0	0
1	1	1	3	1	1	1	0	0	0
1	4	1	2	2	1	1	1	0	0
1	4	0	2	2	1	1	1	0	0
1	2	1	2	2	2	2	1	0	0
1	1	1	3	1	1	1	1	0	0
1	3	0	2	1	1	2	1	0	0
0	1	1	2	1	2	2	1	0	0
0	1	0	1	2	1	3	0	0	0
1	1	0	3	2	1	1	1	0	0
1	2	0	3	2	1	1	1	0	0
0	4	0	1	1	1	2	0	0	0
1	1	0	3	1	1	1	1	0	0
1	5	1	1	1	2	2	1	0	0
0	3	1	3	1	2	1	1	0	0
1	2	1	1	2	1	2	0	0	0
0	1	1	2	1	1	1	1	0	0
0	1	0	3	1	1	3	1	0	0
0	2	1	2	2	1	3	0	0	0
0	1	0	1	1	1	3	1	0	0
1	2	1	1	1	1	2	1	0	0
1	2	1	3	2	1	1	0	0	0
0	1	0	1	2	1	1	0	0	0
1	3	1	2	2	2	2	1	0	0
0	3	1	2	1	1	2	1	0	0
1	2	1	1	2	1	2	1	0	0
0	2	0	1	1	1	1	1	0	0
0	1	1	2	2	1	3	1	0	0
1	3	0	3	2	1	3	1	0	0
1	3	1	3	1	2	2	1	0	0
1	3	0	2	1	1	3	1	0	0
0	1	1	2	1	1	2	1	0	0
1	1	0	3	1	1	1	1	0	0
1	4	0	2	1	1	1	1	0	0
0	2	0	3	1	1	1	0	0	0
0	1	0	1	3	1	1	0	1	1
1	2	1	1	2	1	2	1	0	1
1	2	0	1	2	1	2	1	0	1
0	4	0	2	2	1	2	1	0	1
0	2	1	2	3	1	1	1	0	1
0	5	1	1	2	1	1	1	0	1
0	4	1	1	1	1	2	0	0	1
1	3	1	2	2	1	2	1	0	1
0	2	1	1	2	1	2	1	0	1
0	2	1	1	3	1	2	1	0	1
0	2	1	2	2	1	2	1	0	1
1	1	1	3	2	1	1	0	1	1
1	1	1	1	1	2	2	1	0	1
1	5	0	1	2	1	2	1	0	1
1	3	1	1	2	1	2	0	1	1
1	4	1	2	3	1	3	1	0	1
1	1	0	2	2	1	1	1	0	1
1	3	1	3	2	1	1	1	0	1
1	3	0	3	2	1	1	0	1	1
1	4	0	1	3	2	2	1	0	1
1	3	0	1	3	1	3	1	1	1
0	2	0	1	1	1	3	0	1	1
1	3	1	1	2	1	2	1	0	1
1	1	1	1	2	1	2	1	0	1
0	1	0	1	1	2	1	1	1	1
0	3	1	2	2	1	1	1	0	1
1	5	0	2	2	1	2	1	0	1
1	3	0	1	2	1	1	1	1	1
0	2	1	2	3	1	2	0	0	1
0	3	0	2	2	1	1	1	0	1
0	4	1	1	1	1	2	0	0	1
0	1	1	2	2	1	1	1	1	1
1	4	1	2	2	2	2	0	0	1
0	2	0	2	3	2	3	1	0	1
1	4	1	2	3	1	1	1	0	1
0	5	1	2	2	1	2	1	0	1
0	4	1	2	2	1	2	1	0	1
0	2	1	2	2	1	2	1	0	1
0	1	1	1	1	1	2	1	0	1
0	4	1	1	2	1	2	0	0	1
0	1	1	3	2	1	2	1	1	1
0	5	0	1	2	1	1	1	0	1
1	2	1	2	1	1	2	1	0	1
1	4	0	2	2	1	1	1	0	1
1	1	1	3	2	1	2	1	1	1
1	4	0	2	3	1	1	1	1	1
1	3	1	2	2	2	1	1	0	1
0	1	1	2	2	1	2	0	0	1
1	2	0	1	3	1	2	1	0	1
1	3	0	3	2	1	1	1	0	1
1	5	0	1	2	1	3	0	1	1
1	1	1	2	2	1	2	1	1	1
0	3	1	2	2	1	3	0	0	1
1	1	1	3	3	1	1	1	0	1
1	5	1	1	2	1	2	1	0	1
0	1	1	3	2	1	2	1	0	1
0	1	1	2	2	1	3	0	0	1
1	1	0	1	2	1	2	1	1	1
1	4	0	1	2	1	2	1	0	1
0	2	0	3	3	1	2	1	0	1
1	2	0	1	2	2	1	0	1	1
0	5	1	2	3	1	1	1	0	1
0	1	0	1	3	1	3	1	1	1
0	1	0	2	3	1	1	1	1	1
1	4	1	3	2	1	1	1	0	1
1	3	0	2	3	1	1	1	1	1
1	2	0	1	2	1	3	1	0	1
1	2	1	1	2	1	2	1	1	1
0	2	1	1	2	1	2	1	0	1
1	5	1	2	3	1	2	1	0	1
0	2	0	2	2	1	1	1	1	1
0	1	0	2	2	1	2	0	1	1
